# Supplementary material for: Dynamic response analysis of concrete box subgrade under double-line heavy-haul railway
Source: PLoS One. 2026 Jan 20;21(1):e0340469. doi: 10.1371/journal.pone.0340469 (PMC12818645; doi:10.1371/journal.pone.0340469)
Supplement: S1 Data — (ZIP) [file pone.0340469.s001.zip]

Archive with 18 entries (17 files):
- Data/
- Data/Fig.10.opju
- Data/Fig.11.opju
- Data/Fig.12.opju
- Data/Fig.13.opju
- Data/Fig.14.opju
- Data/Fig.15.opju
- Data/Fig.16.opju
- Data/Fig.17.opju
- Data/Fig.18.opju
- Data/Fig.19.opju
- Data/Fig.20.opju
- Data/Fig.4.opju
- Data/Fig.5.opju
- Data/Fig.6.opju
- Data/Fig.7.opju
- Data/Fig.8.opju
- Data/Fig.9.opju
